# Supplementary material for: Acid Hydrolysis of Quinoa Starch to Stabilize High Internal Phase Emulsion Gels
Source: Gels. 2024 Aug 28;10(9):559. doi: 10.3390/gels10090559 (PMC11430963; doi:10.3390/gels10090559)
Supplement: Supplementary file 1 [file gels-10-00559-s001.zip]

Archive with 1 entries (1 files):
- gels-3153781-supplementary.pdf
